# Supplementary material for: Multi-Level Biomarkers for Early Diagnosis of Ischaemic Stroke: A Systematic Review and Meta-Analysis
Source: Int J Mol Sci. 2023 Sep 7;24(18):13821. doi: 10.3390/ijms241813821 (PMC10530879; doi:10.3390/ijms241813821)
Supplement: Supplementary file 1 [file ijms-24-13821-s001.zip]

Archive with 1 entries (1 files):
- ijms-2574458-supplementary.pdf
